# Supplementary material for: The Effect of Date Palm Genotypes on Rhizobacterial Community Structures under Saline Environments
Source: Biology (Basel). 2022 Nov 15;11(11):1666. doi: 10.3390/biology11111666 (PMC9687558; doi:10.3390/biology11111666)
Supplement: Supplementary file 1 [file biology-11-01666-s001.zip]

Archive with 4 entries (4 files):
- Supplimentary Figure 1.pdf
- Table S1.xlsx
- Table S2.xlsx
- Table S3.xlsx
