# Supplementary material for: The Effect of Date Palm Genotypes on Rhizobacterial Community Structures under Saline Environments
Source: Biology (Basel). 2022 Nov 15;11(11):1666. doi: 10.3390/biology11111666 (PMC9687558; doi:10.3390/biology11111666)
Supplement: Supplementary file 1 [file biology-11-01666-s001.zip › Table S1.xlsx]

## Sheet: Sheet1
Table S1: Differentially accumulated OTUs in ‘Umsila’ due to salinity treatment.
Taxon	OUT	UC	UT	p - value
seq224	Aciditerrimonas sp4280	34.6667	0	0.0260677
seq27	Aeromicrobium ginsengisoli_2	138.667	0	0.00755984
seq58	Agrobacterium tumefaciens	91.6667	0	0.0026308
seq989	Alcanivorax sp61100	22.6667	0	0.00127758
seq327	Aquicella sp60333	18.6667	0	0.00552041
seq269	bacterium sp47455 (MK693700.2)	32.3333	0	0.0142735
seq538	Balneola sp16043	0	27.6667	0.000506564
seq96	Chitinophaga cymbidii	47.6667	0	0.0415015
seq345	Fluviicola sp16222	54.3333	0	0.0334033
seq234	Fulvivirga sp15601	0	33.3333	0.000479322
seq390	Haloferula sp69345-sp69452	35.6667	0	0.0138192
seq1	Marinobacter guineae	0	646	6.29253e-06
seq417	Nitrososphaera sp1566_1	41	0	0.00105514
seq166	Owenweeksia sp16324	0	43	0.0134728
seq318	Panacagrimonas sp65156	51.6667	0	0.0333534
seq124	Planctomyces sp41822	0	69	0.0108799
seq85	Reyranella massiliensis	67	0	0.0153951
seq300	Rhizorhapis suberifaciens	33	0	0.00283878
seq104	Sphingopyxis macrogoltabida	75.3333	0	0.0266868
seq47	Streptomyces acidiscabies	75	7.66667	0.0340894
