# Supplementary material for: The Effect of Date Palm Genotypes on Rhizobacterial Community Structures under Saline Environments
Source: Biology (Basel). 2022 Nov 15;11(11):1666. doi: 10.3390/biology11111666 (PMC9687558; doi:10.3390/biology11111666)
Supplement: Supplementary file 1 [file biology-11-01666-s001.zip › Table S2.xlsx]

## Sheet: Sheet1
Table S2: Differentially accumulated OTUs in ‘Zabad’ due to salinity treatment.
Taxon	OUT	ZC	ZT	p - value
seq131	Acidibacter sp65535	75.3333	6	0.024196
seq224	Aciditerrimonas sp4280	49	0	0.00368768
seq67	Aeromicrobium ginsengisoli_1	122	0	0.0367973
seq27	Aeromicrobium ginsengisoli_2	171.667	0	0.00202957
seq8	Aeromicrobium ginsengisoli_3	402	0	0.00429736
seq58	Agrobacterium tumefaciens	123	0	0.00036773
seq327	Aquicella sp60333	47.6667	0	7.83908e-06
seq517	bacterium enrichment (KT998751.1)	28	0	0.0083275
seq269	bacterium sp47455 (MK693700.2)	51	6	0.00196845
seq538	Balneola sp16043	0	18	0.0079652
seq590	Bryobacter sp2433	25.3333	0	0.0396887
seq139	Chitinophaga pinensis	74.6667	0	0.0110487
seq195	Chitinophaga sp18075	51.6667	0	0.00996691
seq234	Fulvivirga sp15601	0	33	0.000513816
seq680	Haliangium sp53702	26.6667	0	8.39425e-05
seq375	Iamia sp4301	44.3333	0	0.00246093
seq320	Iamia sp4304	52.3333	0	0.000404591
seq216	Iamia sp4308	80.6667	0	0.00166223
seq342	Iamia sp4312_1	59	0	1.08575e-05
seq179	Iamia sp4312_2	60.3333	0	0.0413559
seq147	Iamia sp4312_3	103.333	0	1.53305e-05
seq291	Labrenzia aggregata	0	43	0.0403976
seq200	Litorivivens lipolytica	0	99.6667	0.0473671
seq691	Lysobacter antibioticus	28.6667	0	0.00143241
seq87	Lysobacter caeni	80	27.3333	0.0316528
seq218	Lysobacter yangpyeongensis	56.6667	0	0.0204639
seq15	Marinobacter bryozoorum	0	315.667	0.00875495
seq644	Niastella koreensis	25.6667	0	0.000528804
seq174	Nitrososphaera sp1566_2	66.6667	10	0.00885919
seq319	Nitrospira sp39702-sp39756	42.3333	0	0.0260157
seq9	Nitrospira sp39706	174	98.3333	0.0490563
seq79	Nocardioides aromaticivorans_1	158.333	0	0.00723679
seq10	Nocardioides aromaticivorans_2	412.333	0	0.00671151
seq430	Nocardioides kribbensis	31	0	0.0129235
seq168	Nocardioides mesophilus_1	105.333	0	0.0267546
seq56	Nocardioides mesophilus_2	174	0	0.00202929
seq225	Nocardioides nitrophenolicus	43.6667	0	1.74714e-06
seq749	Nocardioides sp7679_1	26	0	0.0024887
seq102	Nocardioides sp7679_2	140.333	0	0.00060192
seq757	Nordella oligomobilis	17.3333	0	0.00493539
seq166	Owenweeksia sp16324	0	36.3333	0.0323253
seq230	Parafilimonas sp18271	50.6667	5	0.00655023
seq308	Pelagibacterium halotolerans	0	65.3333	0.0137954
seq1137	Pirellula sp41785	19	0	3.52672e-05
seq124	Planctomyces sp41822	0	58.6667	0.0259045
seq42	Polycyclovorans sp64951	162.667	28.6667	0.00255104
seq46	Pseudoxanthomonas mexicana	141	0	0.0129261
seq85	Reyranella massiliensis	100	0	0.00136523
seq300	Rhizorhapis suberifaciens	25.6667	0	0.0126484
seq364	Rhodoplanes sp43678	34.6667	0	0.00486796
seq1042	Sandaracinus amylolyticus	21	0	4.26444e-05
seq104	Sphingopyxis macrogoltabida	66.6667	0	0.0479075
seq201	Steroidobacter denitrificans-sp65578	91.6667	0	0.000455592
seq47	Streptomyces acidiscabies	89	16	0.0227774
