# Supplementary material for: The Effect of Date Palm Genotypes on Rhizobacterial Community Structures under Saline Environments
Source: Biology (Basel). 2022 Nov 15;11(11):1666. doi: 10.3390/biology11111666 (PMC9687558; doi:10.3390/biology11111666)
Supplement: Supplementary file 1 [file biology-11-01666-s001.zip › Table S3.xlsx]

## Sheet: Sheet1
Table S3: Differentially accumulated OTUs in ‘Umsila’ and ‘Zabad’ under control conditions.
Taxon	OUT	ZC	UC	p - value
seq8	Aeromicrobium ginsengisoli_3	402	116	0.028703
seq989	Alcanivorax sp61100	0	22.6667	0.00127758
seq327	Aquicella sp60333	47.6667	18.6667	0.00030504
seq195	Chitinophaga sp18075	51.6667	13	0.0445232
seq680	Haliangium sp53702	26.6667	0	8.39425e-05
seq375	Iamia sp4301	44.3333	11	0.013467
seq320	Iamia sp4304	52.3333	13.6667	0.00302913
seq216	Iamia sp4308	80.6667	13.6667	0.00533892
seq342	Iamia sp4312_1	59	0	1.08575e-05
seq147	Iamia sp4312_3	103.333	7	2.59708e-05
seq691	Lysobacter antibioticus	28.6667	0	0.00143241
seq644	Niastella koreensis	25.6667	0	0.000528804
seq417	Nitrososphaera sp1566_1	0	41	0.00105514
seq174	Nitrososphaera sp1566_2	66.6667	0	0.0033374
seq10	Nocardioides aromaticivorans_2	412.333	86	0.0243734
seq56	Nocardioides mesophilus_2	174	19.6667	0.00431726
seq225	Nocardioides nitrophenolicus	43.6667	0	1.74714e-06
seq749	Nocardioides sp7679_1	26	0	0.0024887
seq102	Nocardioides sp7679_2	140.333	11.6667	0.00108341
seq757	Nordella oligomobilis	17.3333	4.33333	0.0246751
seq458	Parachlamydia acanthamoebae	0	21	0.023952
seq1137	Pirellula sp41785	19	0	3.52672e-05
seq42	Polycyclovorans sp64951	162.667	82.3333	0.0437253
seq1042	Sandaracinus amylolyticus	21	0	4.26444e-05
seq201	Steroidobacter denitrificans-sp65578	91.6667	19.3333	0.00222293
